# Supplementary material for: Consequences of Acute or Chronic Methylphenidate Exposure Using Ex Vivo Neurochemistry and In Vivo Electrophysiology in the Prefrontal Cortex and Striatum of Rats
Source: Int J Mol Sci. 2022 Aug 2;23(15):8588. doi: 10.3390/ijms23158588 (PMC9369023; doi:10.3390/ijms23158588)
Supplement: Supplementary file 1 [file ijms-23-08588-s001.zip › Supplementary Table S1.xlsx]

## Sheet: Feuil1
Supplementary Table S1
Statistical tests performed in the present study. ATX: atomoxetine, DA: dopamine, df: degree of freedom, MPH: methylphenidate, %: percentage, n/a: non-applicable, NE: norepinephrine. Statistical results are encoded as following: * p < 0.05, ** p < 0.01 and *** p < 0.001.
Panel	Data	Statistical test	df	variable	test output	p value
Figure 1
1A	DA efflux	Two-way ANOVA	2, 100	MPH	F=15.11	p<0.0001 ***
			1, 100	desipramine	F=18.98	p<0.0001 ***
			2, 100	interaction	F=4.89	p=0.009 **
1B	NE efflux	One-way ANOVA	2, 28	MPH	F=7.41	p=0.003 **
Figure 2
2A	firing	Mann-Whitney test	-	Firing	U=907	p=0.005 **
2B	% burst		-	% burst	U=605	p=0.11
2C	active cells	unpaired t-test	15	active cells	t=1.21	p=0.25
2D	firing	Two-way ANOVA	3, 162	NMDA current	F=50.39	p<0.0001 ***
			1, 54	MPH treatment	F=0.10	p=0.76
			3, 162	interaction	F=0.26	p=0.85
Figure 3
A	DA efflux	Two-way ANOVA	2, 116	MPH	F=4.72	p=0.011 *
			1, 112	buffers	F=8.77	p=0.004 **
			2, 112	interaction	F=3.27	p=0.04 *
B	DA efflux	Two-way ANOVA	1, 17	sodium	F=17.67	p=0.0003 ***
			3, 81	time	F=1.48	p=0.23
			3, 81	interaction	F=0.8	p=0.50
C	DA efflux	One-way ANOVA	2, 23	reserpine	F=22.82	p<0.0001 ***
D	DA efflux	One-way ANOVA	2, 18	GBR-12909	F=9.08	p=0.002 **
F	DA release	Mann-Whitney test	-	MPH	U=18.5	p=0.07
Figure 4
-	DA efflux	Two-way ANOVA	2, 138	acute MPH	F=276.4	p<0.0001 ***
			1, 69	MPH treatment	F=34.04	p<0.0001 ***
			2, 138	interaction	F=33.55	p<0.0001 ***
Figure 5
A	DA efflux	Two-way ANOVA	2, 134	ATX	F=30.52	p<0.0001 ***
			1, 134	buffers	F=5.50	p=0.02 *
			2, 134	interaction	F=3.98	p=0.02 *
B	NE efflux	One-way ANOVA	2, 28	ATX	F=11.39	p<0.001 ***
C	DA efflux	Two-way ANOVA	2, 149	ATX	F=16.87	p<0.0001 ***
			2, 149	buffers	F=14.08	p<0.0001 ***
			4, 149	interaction	F=11.28	p<0.0001 ***
